# Supplementary material for: Biodiscovery of Potential Antibacterial Diagnostic Metabolites from the Endolichenic Fungus Xylaria venustula Using LC–MS-Based Metabolomics
Source: Biology (Basel). 2021 Mar 4;10(3):191. doi: 10.3390/biology10030191 (PMC8000601; doi:10.3390/biology10030191)
Supplement: Supplementary file 1 [file biology-10-00191-s001.zip]

Archive with 12 entries (11 files):
- Supplementary File/
- __MACOSX/._Supplementary File
- Supplementary File/Figure 4 Supplementary Material.tiff
- __MACOSX/Supplementary File/._Figure 4 Supplementary Material.tiff
- Supplementary File/Figure 1 Supplementary Material.tiff
- __MACOSX/Supplementary File/._Figure 1 Supplementary Material.tiff
- Supplementary File/Supplementary Materials.docx
- __MACOSX/Supplementary File/._Supplementary Materials.docx
- Supplementary File/Figure 3 Supplementary Material.tiff
- __MACOSX/Supplementary File/._Figure 3 Supplementary Material.tiff
- Supplementary File/Figure 2 Supplementary Material.tiff
- __MACOSX/Supplementary File/._Figure 2 Supplementary Material.tiff
